# Supplementary material for: Functional classification of tauopathy strains reveals the role of protofilament core residues
Source: Sci Adv. 2025 Jan 22;11(4):eadp5978. doi: 10.1126/sciadv.adp5978 (PMC11753436; doi:10.1126/sciadv.adp5978)
Supplement: Supplementary file 2 — Movie S1 [file sciadv.adp5978_movie_s1.zip]

Archive with 1 entries (1 files):
- adp5978_movie_s1.mov
